# Supplementary material for: Effect of TiO2 and CaO Addition on the Crystallization and Flexural Strength of Novel Leucite Glass-Ceramics
Source: Materials (Basel). 2024 Jul 11;17(14):3422. doi: 10.3390/ma17143422 (PMC11278028; doi:10.3390/ma17143422)
Supplement: Supplementary file 1 [file materials-17-03422-s001.zip]

Archive with 1 entries (1 files):
- materials-3029098-supplementary.pdf
